# Supplementary material for: CYLD-mediated lysine63 deubiquitination regulates synaptic transmission and autophagy to mitigate age-related sequelae
Source: Nat Commun. 2026 Jun 4;17:7164. doi: 10.1038/s41467-026-73966-5 (PMC13396389; doi:10.1038/s41467-026-73966-5)
Supplement: Supplementary file 3 — Supplementary Data 1 [file 41467_2026_73966_MOESM3_ESM.xlsx]

## Sheet: Cholinergic neurons
Day 1
NEURONAL CELL BODIES																																						COMMISSURES
			anterior to vulva (16 neurons)																posterior to vulva (14 neurons)														PAG					midbody (excluding one of the two of DB3, DA2)											tail
		Worm	VA2	VB3	DB3	DA2	VA3	VB4	DA3	VA4	VB5	DB4	VA5	VB6	DA4	VA6	VB7	DB5	DA5	VA7	VB8	VA8	VB9	DB6	DA6	VA9	VB10	VA10	VB11	DB7	DA7	VA11	DA8	DA9	VA12	SUM		DA1	DA2	DA3	DB4	DA4	DB5	DA5	DB6	DA6	DB7	DA7	DA8
Experiment 1	WT	1	1	1	1	1	1	1	1	1	1	1	1	1	1	1	1	1	1	1	1	1	1	1	1	1	1	1	1	1	1	1	1	1	1	33		1	1	1	1	1	1	1	1	1	1	1	1
		2	1	1	1	1	1	1	1	1	1	1	1	1	1	1	1	1	1	1	1	1	1	1	1	1	1	1	1	1	1	1	1	1	1	33		1	1	1	1	1	1	1	1	1	1	1	1
		3	1	1	1	1	1	1	1	1	1	1	1	1	1	1	1	1	1	1	1	1	1	1	1	1	1	1	1	1	1	1	1	1	1	33		1	1	1	1	1	1	1	1	1	1	1	1
		4	1	1	1	1	1	1	1	1	1	1	1	1	1	1	1	1	1	1	1	1	1	1	1	1	1	1	1	1	1	1	1	1	1	33		1	1	1	1	1	1	1	1	1	1	1	1
		5	1	1	1	1	1	1	1	1	1	1	1	1	1	1	1	1	1	1	1	1	1	1	1	1	1	1	1	1	1	1	1	1	1	33		1	1	1	1	1	1	1	1	1	1	1	1
		6	1	1	1	1	1	1	1	1	1	1	1	1	1	1	1	1	1	1		1	1	1	1	1	1	1	1	1	1	1	1	1	1	32		1	1	1	1	1	1	1	1	1	1	1	1
	cyld-1(tm3768)	1	1	1	1	1	1	1	1	1	1	1	1	1	1	1	1	1	1	1	1	1	1	1	1	1	1	1	1	1	1	1	1	1	1	33		1	1	1	1	1	1	1	1	1	1	1	1
		2	1	1	1	1	1	1	1	1	1	1	1	1	1	1	1	1	1	1	1	1	1	1	1	1	1	1	1	1	1	1	1	1	1	33		1	1	1	1	1	1	1	1	1	1	1	1
		3	1	1	1		1	1	1	1		1	1	1	1	1	1	1	1	1	1	1	1	1	1	1	1	1	1	1	1	1	1	1	1	31		1	1	1	1	1	1	1	1	1	1	1	1
		4	1	1	1	1	1	1	1	1		1	1	1	1	1	1	1	1	1	1	1	1	1	1	1	1	1	1	1	1	1	1	1	1	32		1	1	1	1	1	1	1	1	1	1	1	1
		5	1	1	1	1	1	1	1	1	1	1	1	1	1	1	1	1	1	1	1	1	1	1	1	1	1	1	1	1	1	1	1	1	1	33		1	1	1	1	1	1	1	1	1	1	1	1
		6	1	1	1	1	1	1	1	1	1	1	1	1	1	1	1	1	1	1	1	1	1	1	1	1	1	1	1	1	1	1	1	1	1	33		1	1	1	1	1	1	1	1	1	1	1	1
		7	1	1	1	1	1	1	1	1	1	1	1	1	1	1	1	1	1	1		1	1	1	1	1	1	1	1	1	1	1	1	1	1	32		1	1	1	1	1	1	1	1	1	1	1	1
		8	1	1	1	1	1	1	1	1	1	1	1	1	1	1	1	1	1	1	1	1	1	1	1	1	1	1	1	1	1	1	1	1	1	33		1	1	1	1	1	1	1	1	1	1	1	1
		9	1	1	1	1	1	1	1	1	1	1	1	1	1	1	1	1	1	1	1	1	1	1	1	1	1	1	1	1	1	1	1	1	1	33		1	1	1	1	1	1	1	1	1	1	1	1
	cyld-1(ok3637)	1	1	1	1	1	1	1	1	1	1	1	1	1	1	1	1	1	1	1	1	1	1	1	1	1	1	1	1	1	1	1	1	1	1	33		1	1	1	1	1	1	1	1	1	1	1	1
		2	1	1	1	1	1	1	1	1	1	1	1	1	1	1	1	1	1	1	1	1	1	1	1	1	1	1	1	1	1	1	1	1	1	33		1	1	1	1	1	1	1	1	1	1	1	1
		3	1	1	1	1	1	1	1	1	1	1	1	1	1	1	1	1	1	1	1	1	1	1	1	1	1	1	1	1	1	1	1	1	1	33		1	1	1	1	1	1	1	1	1	1	1	1
		4	1	1	1	1	1	1	1	1	1	1	1	1	1	1	1	1	1	1	1	1	1	1	1	1	1	1	1	1	1	1	1	1	1	33		1	1	1	1	1	1	1	1	1	1	1	1
		5	1	1	1	1	1	1	1	1		1	1	1	1	1	1	1	1	1	1	1	1	1	1	1	1	1	1	1	1	1	1	1	1	32		1	1	1	1	1	1	1	1	1	1	1	1
		6	1	1	1	1	1	1	1	1	1	1	1	1	1	1	1	1	1	1	1	1	1	1	1	1	1	1	1	1	1	1	1	1	1	33		1	1	1	1	1	1	1	1	1	1	1	1
		7	1	1	1	1	1	1	1	1	1	1	1	1	1	1	1	1	1	1	1	1	1	1	1	1	1	1	1	1	1	1	1	1	1	33		1	1	1	1	1	1	1	1	1	1	1	1
Experiment 2	WT	1	1	1	1	1	1	1	1	1	1	1	1	1	1	1	1	1	1	1	1	1	1	1	1	1	1	1	1	1	1	1	1	1	1	33		1	1	1	1	1	1	1	1	1	1	1	1
		2	1	1	1	1	1	1	1	1	1	1	1	1	1	1	1	1	1	1	1	1	1	1	1	1	1	1	1	1	1	1	1	1	1	33		1	1	1	1	1	1	1	1	1	1	1	1
		3	1	1	1	1	1	1	1	1	1	1	1	1	1	1	1	1	1	1	1	1	1	1	1	1	1	1	1	1	1	1	1	1	1	33		1	1	1	1	1	1	1	1	1	1	1	1
		4	1	1	1	1	1	1	1	1	1	1	1	1	1	1	1	1	1	1	1	1	1	1	1	1	1	1	1	1	1	1	1	1	1	33		1	1	1	1	1	1	1	1	1	1	1	1
		5	1	1	1	1	1	1	1	1	1	1	1	1	1	1	1	1	1	1	1	1	1	1	1	1	1	1	1	1	1	1	1	1	1	33		1	1	1	1	1	1	1	1	1	1	1	1
		6	1	1	1	1	1	1	1	1	1	1	1	1	1	1	1	1	1	1	1	1	1	1	1	1	1	1	1	1	1	1	1	1	1	33		1	1	1	1	1	1	1	1	1	1	1	1
		7	1	1	1	1	1	1	1	1	1	1	1	1	1	1	1	1	1	1	1	1	1	1	1	1	1	1	1	1	1	1	1	1	1	33		1	1	1	1	1	1	1	1	1	1	1	1
		8	1	1	1	1	1	1	1	1	1	1	1	1	1	1	1	1	1	1	1	1	1	1	1	1	1	1	1	1	1	1	1	1	1	33		1	1	1	1	1	1	1	1	1	1	1	1
		9	1	1	1	1	1	1	1	1	1	1	1	1	1	1	1	1	1	1	1	1	1	1	1	1	1	1	1	1	1	1	1	1	1	33		1	1	1	1	1	1	1	1	1	1	1	1
		10	1	1	1	1	1	1	1	1	1	1	1	1	1	1	1	1	1	1	1	1	1	1	1	1	1	1	1	1	1	1	1	1	1	33		1	1	1	1	1	1	1	1	1	1	1	1
	cyld-1(tm3768)	1	1	1	1	1	1	1	1	1	1	1	1	1	1	1	1	1	1	1	1	1	1	1	1	1	1	1	1	1	1	1	1	1	1	33		1	1	1	1	1	1	1	1	1	1	1	1
		2	1	1	1	1	1	1	1	1	1	1	1	1	1	1	1	1	1	1	1	1	1	1	1	1	1	1	1	1	1	1	1	1	1	33		1	1	1	1	1	1	1	1	1	1	1	1
		3	1	1	1	1	1	1	1	1	1	1	1	1	1	1	1	1	1	1	1	1	1	1	1	1	1	1	1	1	1	1	1	1	1	33		1	1	1	1	1	1	1	1	1	1	1	1
		4	1	1	1	1	1	1	1	1	1	1	1	1	1	1	1	1	1	1	1	1	1	1	1	1	1	1	1	1	1	1	1	1	1	33		1	1	1	1	1	1	1	1	1	1	1	1
		5	1	1	1	1	1	1	1	1	1	1	1	1	1	1	1	1	1	1	1	1	1	1	1	1	1	1	1	1	1	1	1	1	1	33		1	1	1	1	1	1	1	1	1	1	1	1
		6	1	1	1	1	1	1	1	1	1	1	1	1	1	1	1	1	1	1	1	1	1	1	1	1	1	1	1	1	1	1	1	1	1	33		1	1	1	1	1	1	1	1	1	1	1	1
		7	1	1	1	1	1	1	1	1	1	1	1	1	1	1	1	1	1	1	1	1	1	1	1	1	1	1	1	1	1	1	1	1	1	33		1	1	1	1	1	1	1	1	1	1	1	1
		8	1	1	1	1	1	1	1	1	1	1	1	1	1	1	1	1	1	1	1	1	1	1	1	1	1	1	1	1	1	1	1	1	1	33		1	1	1	1	1	1	1	1	1	1	1	1
		9	1	1	1	1	1	1	1	1	1	1	1	1	1	1	1	1	1	1	1	1	1	1	1	1	1	1	1	1	1	1	1	1	1	33		1	1	1	1	1	1	1	1	1	1	1	1
		10	1	1	1	1	1	1	1	1	1	1	1	1	1	1	1	1	1	1	1	1	1	1	1	1	1	1	1	1	1	1	1	1	1	33		1	1	1	1	1	1	1	1	1	1	1	1
	cyld-1(ok3637)	1	1	1	1	1	1	1	1	1	1	1	1	1	1	1	1	1	1	1	1	1	1	1	1	1	1	1	1	1	1	1	1	1	1	33		1	1	1	1	1	1	1	1	1	1	1	1
		2	1	1	1	1	1	1	1	1	1	1	1	1	1	1	1	1	1	1	1	1	1	1	1	1	1	1	1	1	1	1	1	1	1	33		1	1	1	1	1	1	1	1	1	1	1	1
		3	1	1	1	1	1	1	1	1	1	1	1	1	1	1	1	1	1	1	1	1	1	1	1	1	1	1	1	1	1	1	1	1	1	33		1	1	1	1	1	1	1	1	1	1	1	1
		4	1	1	1	1	1	1	1	1	1	1	1	1	1	1	1	1	1	1	1	1	1	1	1	1	1	1	1	1	1	1	1	1	1	33		1	1	1	1	1	1	1	1	1	1	1	1
		5	1	1	1	1	1	1	1	1	1	1	1	1	1	1	1	1	1	1	1	1	1	1	1	1	1	1	1	1	1	1	1	1	1	33		1	1	1	1	1	1	1	1	1	1	1	1
		6	1	1	1	1	1	1	1	1	1	1	1	1	1	1	1	1	1	1	1	1	1	1	1	1	1	1	1	1	1	1	1	1	1	33		1	1	1	1	1	1	1	1	1	1	1	1
		7	1	1	1	1	1	1	1	1	1	1	1	1	1	1	1	1	1	1	1	1	1	1	1	1	1	1	1	1	1	1	1	1	1	33		1	1	1	1	1	1	1	1	1	1	1	1
		8	1	1	1	1	1	1	1	1	1	1	1	1	1	1	1	1	1	1	1	1	1	1	1	1	1	1	1	1	1	1	1	1	1	33		1	1	1	1	1	1	1	1	1	1	1	1
		9	1	1	1	1	1	1	1	1	1	1	1	1	1	1	1	1	1	1	1	1	1	1	1	1	1	1	1	1	1	1	1	1	1	33		1	1	1	1	1	1	1	1	1	1	1	1
		10	1	1	1	1	1	1	1	1	1	1	1	1	1	1	1	1	1	1	1	1	1	1	1	1	1	1	1	1	1	1	1	1	1	33		1	1	1	1	1	1	1	1	1	1	1	1
[truncated: 110 more columns]

## Sheet: GABAergic neurons
Day 1															Day 10
			Neuronal cell bodies					Degenerating commissures	DNC breaks	VNC breaks		intact worms	% worms with morphological aberrations					Neuronal cell bodies					Degenerating commissures	DNC breaks	VNC breaks		intact worms	% worms with morphological aberrations
Experiment 1	WT	Worm	anterior to vulva (10)	posterior to vulva (9)	tail (1)	SUM									Experiment 1	WT	Worm	anterior to vulva (10)	posterior to vulva (9)	tail (1)	SUM
		1	10	9	1	20		0	0	0		1	0				1	9	9	1	19		0	0	0		1	20
		2	10	9	1	20		0	0	0		1					2	8	9	1	18		0	0	0		1
		3	10	8	1	19		0	0	0		1					3	10	9	1	20		1	0	0		0
		4	10	9	1	20		0	0	0		1					4	10	9	1	20		0	0	0		1
		5	10	9	1	20		0	0	0		1					5	10	9	1	20		1	0	0		0
		6	10	9	1	20		0	0	0		1					6	10	9	1	20		0	0	0		1
		7	10	8	1	19		0	0	0		1					7	10	9	1	20		0	0	0		1
		8	10	9	1	20		0	0	0		1					8	9	9	1	19		0	0	0		1
		9	10	9	1	20		0	0	0		1					9	10	9	1	20		0	0	0		1
		10	10	9	1	20		0	0	0		1					10	10	9	1	20		0	0	0		1
	cyld-1(tm3768)	1	10	9	1	20		0	0	0		1	20			cyld-1(tm3768)	1	10	9	1	20		0	0	0		1	85.7143
		2	10	9	1	20		1	0	0		0					2	10	9	1	20		0	1	0		0
		3	10	9	1	20		0	0	0		1					3	10	5	1	16		0	1	1		0
		4	10	9	1	20		0	0	0		1					4	9	9	1	19		1	0	0		0
		5	10	9	1	20		0	0	0		1					5	10	9	1	20		1	0	defasc		0
																	6	10	9	1	20		0	1	1		0
	cyld-1(ok3637)	1	10	9	1	20		0	0	0		1	12.5				7	5	9	1	15		0	1	1		0
		2	10	9	1	20		0	0	0		1
		3	10	9	1	20		0	0	0		1				cyld-1(ok3637)	1	9	9	1	19		0	0	0		1	50
		4	10	9	1	20		0	0	0		1					2	10	9	1	20		0	0	0		1
		5	10	9	1	20		0	0	0		1					3	7	9	1	17		1	0	0		0
		6	10	9	1	20		1	0	0		0					4	10	9	1	20		0	0	0		1
		7	10	9	1	20		0	0	0		1					5	10	9	1	20		0	0	0		1
		8	10	8	1	19		0	0	0		1					6	10	8	1	19		0	1	0		0
																	7	10	9	1	20		1	0	0		0
																	8	9	9	1	19		0	0	0		1
Experiment 2	WT	1	10	9	1	20		0	0	0		1	0				9	9	8	1	18		1	0	0		0
		2	10	9	1	20		0	0	0		1					10	10	9	1	20		0	1	0		0
		3	10	9	1	20		0	0	0		1
		4	10	9	1	20		0	0	0		1
		5	10	9	1	20		0	0	0		1			Experiment 2	WT	1	10	9	1	20		0	0	0		1	10
		6	10	9	1	20		0	0	0		1					2	10	9	1	20		0	0	0		1
		7	10	9	1	20		0	0	0		1					3	10	9	1	20		0	0	0		1
		8	10	9	1	20		0	0	0		1					4	10	9	1	20		0	0	0		1
		9	10	9	1	20		0	0	0		1					5	10	9	1	20		0	0	0		1
		10	10	9	1	20		0	0	0		1					6	10	9	1	20		1	0	0		0
																	7	10	9	1	20		0	0	0		1
	cyld-1(tm3768)	1	10	9	1	20		0	0	0		1	0				8	10	9	1	20		0	0	0		1
		2	10	9	1	20		0	0	0		1					9	9	9	1	19		0	0	0		1
		3	10	9	1	20		0	0	0		1					10	10	9	1	20		0	0	0		1
		4	10	9	1	20		0	0	0		1
		5	10	9	1	20		0	0	0		1				cyld-1(tm3768)	1	9	8	1	18		0	0	0		1	33.3333
		6	10	9	1	20		0	0	0		1					2	10	8	1	19		0	0	0		1
		7	10	9	1	20		0	0	0		1					3	10	9	1	20		0	1	0		0
		8	10	9	1	20		0	0	0		1					4	10	9	1	20		0	0	0		1
		9	10	9	1	20		0	0	0		1					5	10	9	1	20		0	1	0		0
		10	10	9	1	20		0	0	0		1					6	10	8	1	19		0	0	0		1
	cyld-1(ok3637)	1	10	9	1	20		0	0	0		1	0			cyld-1(ok3637)	1	9	9	1	19		0	0	0		1	33.3333
		2	10	9	1	20		0	0	0		1					2	10	9	1	20		1	1	0		0
		3	10	9	1	20		0	0	0		1					3	10	8	1	19		0	0	0		1
		4	10	9	1	20		0	0	0		1					4	10	9	1	20		1	0	0		0
		5	10	9	1	20		0	0	0		1					5	10	9	1	20		0	0	0		1
		6	10	9	1	20		0	0	0		1					6	9	9	1	19		0	0	0		1
		7	10	9	1	20		0	0	0		1
		8	10	9	1	20		0	0	0		1
		9	10	9	1	20		0	0	0		1			Experiment 3	WT	1	10	9	1	20		1	0	0		0	14.2857
		10	10	9	1	20		0	0	0		1					2	9	10	1	20		0	0	0		1
																	3	10	9	1	20		0	0	0		1
																	4	10	9	1	20		0	0	0		1
																	5	9	9	1	19		0	0	0		1
																	6	10	9	1	20		0	0	0		1
																	7	10	9	1	20		0	0	0		1
																cyld-1(ok3637)	1	10	8	1	19		1	0	0		0	44.4444
																	2	10	9	1	20		0	0	0		1
																	3	7	9	1	17		2	1	0		0
																	4	10	9	1	20		0	0	0		1
																	5	9	10	1	20		0	1	0		0
																	6	10	9	1	20		0	0	0		1
																	7	8	8	1	17		0	0	0		1
																	8	8	8	1	17		0	2	1		0
																	9	10	9	1	20		0	0	0		1
															Experiment 4	cyld-1(tm3768)	1	9	8	1	18		0	0	0		1	50
																	2	10	9	1	20		1	1	0		0
																	3	10	9	1	20		0	0	0		1
																	4	10	9	1	20		0	0	0		1
																	5	10	9	1	20		1	0	0		0
																	6	10	9	1	20		0	1	0		0
																cyld-1(ok3637)	1	10	9	1	20		0	0	0		1	30
																	2	10	9	1	20		0	0	0		1
																	3	10	9	1	20		1	0	0		0
																	4	10	9	1	20		0	0	0		1
																	5	8	9	1	18		0	0	0		1
																	6	8	9	1	18		0	0	0		1
																	7	7	8	1	16		0	1	1		0
																	8	8	10	1	19		0	0	0		1
																	9	10	9	1	20		0	0	0		1
																	10	8	6	1	15		1	0	0		0
