# Supplementary material for: CYLD-mediated lysine63 deubiquitination regulates synaptic transmission and autophagy to mitigate age-related sequelae
Source: Nat Commun. 2026 Jun 4;17:7164. doi: 10.1038/s41467-026-73966-5 (PMC13396389; doi:10.1038/s41467-026-73966-5)
Supplement: Supplementary file 6 — Source Data [file 41467_2026_73966_MOESM6_ESM.xlsx]

## Sheet: Fig. 1B
Related to Figure 1B
	Lifespan experiment 1.1 (Fig. 1B)												Lifespan experiment 1.2
	Days of adulthood	WT		cyld-1(tm3768)		cyld-1(ok3637)		cyld-1(as1) [line1]		cyld-1(as1) [line2]			Days of adulthood	WT		cyld-1(tm3768)		cyld-1(ok3637)		cyld-1(as1) [line1]		cyld-1(as1) [line2]
		Deaths	Cencored	Deaths	Cencored	Deaths	Cencored	Deaths	Cencored	Deaths	Cencored			Deaths	Cencored	Deaths	Cencored	Deaths	Cencored	Deaths	Cencored	Deaths	Cencored
	3		1										3		5		8		6				4
	5		16	6	23	6	18	3	13		9		4				5			1	3		5
	7	4	5	16	7	9	2	23	3	9	2		5		1		3		6	2	4	2
	9	11	2	18	3	17	5	15		12			7	3	8	4	2	1	7	15	11	10	5
	11	17		13	2	10		13	6	19	3		8	4	6	12	8	12	10	17	13	6	5
	12	6		4	1	7	5	10	3	6	3		9	10		9	4	13	3	11	2	11	4
	14	10	1	4		2		8	1	10			10	4	5	9	1	12	4	14		6	4
	15	8	2	2		2		1		2			11	15		9	4	3		6	3	2	1
	16	9		4		1		2		1			13	9	4	1		1		1		1
	19	13			1			6		2			15	14		5		3		2
	20	5	1										16	5	2			1
	22	7						2					20	18
	24	3											21	1
	26	1											22	1	1
													23	1
													26	3

## Sheet: Fig. 1C
Related to Figure 1C
	Lifespan experiment 2.1 (Fig. 1C)										Lifespan experiment 2.2
	Days of adulthood	WT		cyld-1(tm3768)		cyld-1p:: mcherry::cyld-1		cyld-1(tm3768); cyld-1p:: mcherry::cyld-1			Days of adulthood	WT		cyld-1(tm3768)		cyld-1p:: mcherry::cyld-1		cyld-1(tm3768); cyld-1p:: mcherry::cyld-1
		Deaths	Cencored	Deaths	Cencored	Deaths	Cencored	Deaths	Cencored			Deaths	Cencored	Deaths	Cencored	Deaths	Cencored	Deaths	Cencored
	5		4	2	8	1	24		25		4		2	3	2		7		4
	6		17	4	7	5	12	4	13		5		1	4	5		4		6
	7	12	7	5	4	7	3	10	3		6	1	6	6	4	2	2	2	2
	8	10	1	13	5	5	5	5	5		7	5	10	16	1	6	3	8	4
	9			8	1						9	34		46		17		10	10
	10	12	5	15	1	8	1	14	2		11	34		30		15		12
	11			5							13	19	3	6		8		6
	12	7	2	11		10	1	17	5		15	3				6		6	2
	14	13		2	1	10	2	14			17	8				2		2
	15			1							19	3				3
	17	7	7			8	5	10	1		21	2				3
	20	8				5	2	5	3
	22	2	1			2		1	1
	24	2						1
	26	1

## Sheet: Fig. 1D
Related to Figure 1D
	Lifespan experiment 3.1 (Fig 1D)										Lifespan experiment 3.2						Lifespan experiment 3.3						Lifespan experiment 3.4
	Days of adulthood	WT; EV		WT; cyld-1(RNAi)		daf-2(e1370); EV		daf-2(e1370); cyld-1(RNAi)			Days of adulthood	WT; EV		WT; cyld-1(RNAi)			Days of adulthood	daf-2(e1370); EV		daf-2(e1370); cyld-1(RNAi)			Days of adulthood	WT; EV		WT; cyld-1(RNAi)
		Deaths	Cencored	Deaths	Cencored	Deaths	Cencored	Deaths	Cencored			Deaths	Cencored	Deaths	Cencored			Deaths	Cencored	Deaths	Cencored			Deaths	Cencored	Deaths	Cencored
	5		1	1							5		6		7		8			4	5		2		1		1
	7		16	1	18		9		5		6		3	2	3		12	2		8			4		1		1
	9	4	5	7	11	2	1	6	4		7	5	8	14	3		15		1	2	7		6	2	9	12	1
	12	35		30		1	2	1			9	21		22	1		19	2	2	3	1		8	3	1	21	2
	13	11	1	11	2	1	1	3	1		11	17		13	3		21	6		8			10	11	4	29
	14	9	2	21	3			2	2		13	23		29			24	1		2	1		12	15	2	8
	15					4	1	10	3		15	17		15			25	2		3			15	4
	16	29		15	2						17	21	6	8			31	5		5	4		17	3	6
	17	4	1	2							21	40	3				33	7	3	6
	18					4		4			24	7					35	5		2
	20	34		5		1	1	13			26	2					40	7	3
	21	4				2		5									45	5
	23	2				1	1	4									59	6
	25	1															52	3	9
	27	1				7		6
	30					3
	31					5
	37					10		3
	39					4		2
	41					3
	45					6
	49					2
	52					1

## Sheet: Fig. 1E
Related to Figure 1E
	Lifespan experiment 4.1 (Fig 1E) [shares WT;EV with Exp. 3.1]
	Days of adulthood	WT; EV		cyld-1(tm3767); EV		WT; daf-2(RNAi)		cyld-1(tm3767); daf-2(RNAi)
		Deaths	Cencored	Deaths	Cencored	Deaths	Cencored	Deaths	Cencored
	5		1		3	1	3
	7		16	6	6		13	1	5
	9	4	5	27	1	5	6	1	4
	12	35		37	4	9	3	8	3
	13	11	1	10		2		1	4
	14	9	2	2		2		5
	15
	16	29		1		5	1	9
	17	4	1			6	1
	18			1				11	1
	20	34				4	20	15	1
	21	4				5		7	1
	23	2				3	1	6
	25	1
	27	1				5		4
	30					5		2
	31					2		2
	37					11		2
	39					2		2
	41					2	2
	45					4
	49			6
	52			3

## Sheet: Fig. 1F
Related to Figure 1F
	Lifespan experiment 5.1 (Fig. 1F)										Lifespan experiment 5.2
	Days of adulthood	WT; EV		WT; cyld-1(RNAi)		eat-2(ad465); EV		eat-2(ad465); cyld-1(RNAi)			Days of adulthood	WT; EV		WT; cyld-1(RNAi)		eat-2(ad465); EV		eat-2(ad465); cyld-1(RNAi)
		Deaths	Cencored	Deaths	Cencored	Deaths	Cencored	Deaths	Cencored			Deaths	Cencored	Deaths	Cencored	Deaths	Cencored	Deaths	Cencored
	5		3	1	7	1	10	2	15		4				2				7
	7	3		3	1	2		11	6		5		1				5		2
	8	1	1	9		4	3	2	6		6		3	2	5	1	23	4	21
	9	2		11			1	2	2		7					1	3	2	1
	10	6		14	1	1	2	5	2		8	3		9	1	2	5	11	17
	12	20		35		6	2	9	1		10	3	1	11	1	14		8
	13	12		8		3	3	4	10		12	7		18	1	9	14	13	11
	14	7	1	4		9	3	12	1		14	37		17		13	5	22	1
	15	12		4		4	2	4			16	6		5		7	9	10
	17	5		2		3		5			18	11		4		18		12	2
	18	13		1		9		1			19	2				4		2
	19	4	1			5	1				23	2				9	6	2
	21	5				4	2				24					3
	22	4				3	2				26					2
	23										28					1
	24	3				2
	26					2
	28					2
	29
	30					1
	31
	34

## Sheet: Fig. 1G
Related to Figure 1G
	Lifespan experiment 6.1 (Fig. 1G)										Lifespan experiment 6.2 [shares WT;EV and WT; cyld-1(RNAi) with exp. 5.1]
	Days of adulthood	WT; EV		WT; cyld-1(RNAi)		glp-1(e2141ts); EV		glp-1(e2141ts); cyld-1(RNAi)			Days of adulthood	WT; EV		WT; cyld-1(RNAi)		glp-1(e2141ts); EV		glp-1(e2141ts); cyld-1(RNAi)
		Deaths	Cencored	Deaths	Cencored	Deaths	Cencored	Deaths	Cencored			Deaths	Cencored	Deaths	Cencored	Deaths	Cencored	Deaths	Cencored
	2		11	1	10		2		1		5		3	1	7			1
	4		6	2	4	1	1	2			7	3		3	1	2
	8	8	2	24	3	22	3	36			8	1	1	9		2	7	14
	9	9	3	14		9		12			9	2		11		6		18
	10	8		7		1		8			10	6		14	1	2		11
	11	9		9		4		5			12	20		35		9	1	27	3
	17	24	2	22		13	6	46			13	12		8
	19	9				2		5			14	7	1	4
	21	7	1			6	1	1			15	12		4		15		26
	24	1				8	1	3			17	5		2		14	1	4
	26					17					18	13		1
	28					2					19	4	1			10		4
	30					6					21	5
	35					7					22	4
	38					6	1				23					19		1
											24	3				2	1
											26
											28					11
											29					6
											30					1
											31					2
											34					1

## Sheet: Fig. 1H
Related to Figure 1H
Uncropped, unprocessed scans

## Sheet: Fig. 1I
Related to Figure 1I
	Western blot densitometry
	Normalized K63polyUb / tubulin levels
		WT	cyld-1 (tm3768)	cyld-1 (as1)
	Experiment 1	1.18295	1.99642	2.10847
	Experiment 2	0.817973	1.30635	1.39275
	Experiment 3	1.20301	1.53888	1.1622
	Experiment 4	0.796065	1.33944	1.13017

## Sheet: Fig. 2C
Related to Figure 2C
Uncropped, unprocessed scans

## Sheet: Fig. 2D
Related to Figure 2D
	Western blot densitometry
	Normalized HA:UbK63/ tubulin levels
		WT	cyld-1 (tm3768)
	Experiment 1	1.32938	1.70371
	Experiment 2	0.975621	1.19816
	Experiment 3	0.694997	0.893567

[truncated: 49 more sheets: Fig. 2E, Fig. 3B, Fig. 3D, Fig. 3E, Fig. 3F, Fig. 3G, Fig. 4C, Fig. 4D, Fig. 4E, Fig. 4G, Fig. 4H, Fig. 4J, Fig 4K, Fig. 5B, Fig. 5D, Fig. 5E, Fig. 5F, Fig. 5G, Fig. 5H, Fig. 5I …]
